# Supplementary material for: Lipoproteins as Drug Carriers for Cyclosporine A: Optimization of the Entrapment
Source: Materials (Basel). 2023 Jan 29;16(3):1156. doi: 10.3390/ma16031156 (PMC9918909; doi:10.3390/ma16031156)
Supplement: Supplementary file 1 [file materials-16-01156-s001.zip]

Archive with 1 entries (1 files):
- materials-2074046-supplementary.pdf
